# Supplementary material for: timeClip: pathway analysis for time course data without replicates
Source: BMC Bioinformatics. 2014 May 6;15(Suppl 5):S3. doi: 10.1186/1471-2105-15-S5-S3 (PMC4095003; doi:10.1186/1471-2105-15-S5-S3)
Supplement: Additional file 2 — Figure 2 Heat map values. This file contains the values used to create the heat map in Figure 2. In column 2 the pathways that are called significant also by PCA-maSigFun with an alpha <= 0.05 are marked with "*". In addition p - values and adjusted p - values (Bonferroni) for timeClip are show in col 3 and 4 (tab delimited format). [file 1471-2105-15-S5-S3-S2.txt]

Kegg pathway Name	PCA-maSigFun (alpha <= 0.05)	step 1 p-value	adjust p-value	12	24	48	72	84	96	108	120	132	144	156	168	180	192	204	216	228	240	264	288	312	336	384	480	720	960	1344
HIF-1 signaling pathway		3.84E-08	8.33E-06	-1.667836312	-4.378764147	-4.618700128	-3.566310995	-2.201763428	-3.948727447	-1.778928647	-1.661923542	-0.88320075	-0.189361455	0.34092128	-1.102787582	0.156724603	0.554621835	0.969618109	-0.730552607	0.805555721	0.376981663	1.285132589	0.942718878	1.034633329	1.906422148	3.359524122	3.315029146	3.625391673	3.818983246	4.236598695
mTOR signaling pathway	*	6.22E-08	1.35E-05	0.52924838	2.333674546	2.581192877	1.973267699	1.271005873	1.991347302	0.799801005	0.936628319	0.379171383	0.440014539	-0.304953218	0.377844058	-0.042483952	-0.396511526	-0.546195928	0.572307186	-0.241154506	0.148952122	-0.320892259	-0.32510622	-0.162827361	-0.915670434	-2.078817283	-1.805315463	-2.092230183	-2.535737857	-2.5665591
Fatty acid elongation		7.63E-08	1.66E-05	0.223781378	1.55189154	1.686155737	1.347223535	0.978293381	1.106037211	0.589483941	0.438330529	0.352235492	0.166001879	-0.173782393	0.463091338	0.061215446	0.015424502	-0.344048074	0.173965909	-0.288884945	0.015873579	-0.541220926	-0.403854679	-0.482129596	-0.93755194	-0.999600893	-1.292502137	-1.199832062	-1.112316003	-1.39328175
Adipocytokine signaling pathway	*	8.91E-08	1.93E-05	-0.981265716	-3.626769705	-3.87380709	-2.773917006	-1.508541267	-2.458983617	-1.35903806	-0.882287354	-0.697840413	-0.288590368	0.341507464	-0.754617648	0.055118633	0.386645795	0.980929556	-1.374411564	0.667698529	0.219281812	0.71789175	0.695156093	0.619404543	1.226007321	2.427181793	2.772643164	2.757838816	3.111270578	3.601493962
Leukocyte transendothelial migration		9.14E-08	1.98E-05	-0.476035548	-4.541034241	-5.856172945	-4.676464047	-2.655575646	-4.290966969	-1.553370104	-1.750877485	-0.162268572	-0.527386888	-0.175333619	-1.284228854	-0.903895356	0.145410708	1.261611601	-0.81572887	0.208919353	0.112533767	0.265221105	1.755646348	1.065212957	2.483453916	3.768157985	4.538907741	4.239817875	4.87638998	4.948055807
VEGF signaling pathway	*	1.22E-07	2.65E-05	0.776105576	2.825158493	2.980065474	2.475447924	1.164189923	2.238524108	0.769943026	0.475328733	0.387109122	0.084059362	-0.30090992	0.496180209	0.009527456	-0.386927122	-0.541096695	0.623707081	-0.450382513	-0.107219834	-0.770960972	-0.573862971	-0.257632379	-1.124464821	-2.019557402	-2.056142681	-2.095922965	-2.215174691	-2.405091521
Glutathione metabolism	*	1.45E-07	3.16E-05	-0.046165957	-2.232232837	-2.324710007	-1.986909784	-1.130931067	-1.615732967	-1.149685289	-0.69816055	-0.686723767	-0.289430987	0.04046215	-1.008185103	-0.160328276	-0.027526775	0.483923196	-0.811311808	0.262992875	0.195054113	0.532467463	0.537789153	0.381816084	0.923980439	1.641508712	2.019434997	2.206564293	2.180899287	2.761142412
Non-small cell lung cancer	*	2.00E-07	4.34E-05	-0.20243601	-2.377568925	-2.454699273	-2.524958587	-1.030100298	-1.692165967	-1.034808789	-0.569920602	-0.548596362	-0.168452076	-0.027412057	-0.593010112	-0.239357591	0.161149031	0.52379683	-0.169539831	0.325171969	0.127124423	0.470917358	0.452696569	0.261735427	0.877220315	1.931632695	1.937072455	1.971233481	2.076799035	2.516476892
Toll-like receptor signaling pathway		2.36E-07	5.12E-05	-4.219856192	-4.736713764	-5.580163417	-2.575641995	-1.171515413	-2.546245146	-0.710635021	-0.830397012	-0.220130075	-0.281049429	-0.001175441	-0.736884735	-0.111755344	0.551209134	1.013449545	-3.150190773	0.693514382	0.421128674	0.388556122	0.793348467	0.848637846	1.51088577	4.01678915	4.053989137	3.737137565	4.036867056	4.806840911
Alcoholism		4.36E-07	9.45E-05	-0.196609756	-2.435999413	-3.371945788	-2.976377672	-1.164732751	-2.431385172	-0.992251973	-0.68932343	-0.40894786	-0.328851752	0.11110434	-0.547097341	-0.276669632	0.325966094	0.62152864	-0.292994844	0.401786074	-0.018906373	0.681120124	0.771459604	0.448471439	1.229702013	1.994425674	2.329370396	2.169317972	2.428013751	2.619827635
Butanoate metabolism	*	4.46E-07	9.68E-05	0.09831833	1.803768973	2.215591214	1.304120857	0.997765213	2.016106842	0.686754093	0.632634518	0.440371702	0.186950226	-0.242035011	0.664154095	0.049077342	-0.029174762	-0.330025935	0.372981955	-0.226569582	0.119905431	-0.632374153	-0.538347246	-0.490287038	-1.300362248	-1.482075465	-1.618110322	-1.548534096	-1.453358904	-1.69724603
Porphyrin and chlorophyll metabolism	*	6.19E-07	0.000134406	0.273258497	1.937328799	2.23654435	1.420302619	0.664032892	1.602622968	0.444690772	0.74689665	0.172302255	0.287442454	-0.170452562	0.489470393	0.298130548	-0.054449848	-0.261535888	0.457341153	-0.095517445	-0.277454638	-0.30633131	-0.464416739	-0.136025441	-0.614728469	-1.364184136	-1.523513157	-1.658872321	-1.682223787	-2.420658608
Citrate cycle (TCA cycle)	*	6.98E-07	0.000151464	-0.135236863	2.899972883	4.212010768	2.802845797	2.210927707	3.971725088	1.919637575	1.482207607	1.551672158	0.606775753	-0.205085734	1.857820503	0.370496554	0.246823826	-0.528722629	0.99509902	-0.500954964	0.18346016	-1.647200521	-1.144019994	-0.907185367	-2.469386863	-3.09734912	-3.568521318	-3.498393347	-3.440931549	-4.168487129
"Valine, leucine and isoleucine degradation"	*	7.77E-07	0.000168657	-0.21808691	2.171808945	2.897618957	2.602826025	1.925256325	2.609926323	1.390853783	1.136406621	1.13408849	0.454044227	-0.066946587	1.374022199	0.249712279	0.225918348	-0.446235449	0.881091889	-0.104180505	0.128809516	-0.716529953	-0.493977885	-0.501017632	-2.02062535	-2.313543063	-2.82979769	-2.968494468	-3.034904248	-3.468044189
Ether lipid metabolism	*	1.19E-06	0.000257751	-0.352671569	1.331556426	1.604803007	1.615526417	1.458231497	1.779809498	1.051858016	1.122554192	1.046926475	0.659180611	0.156045995	0.940833806	0.282964016	0.105616056	-0.384607819	0.820536768	-0.124734241	-0.060536173	-0.345920553	-0.368655526	-0.21255688	-1.169314576	-1.759633563	-2.045860299	-2.452908072	-2.440269661	-2.258773846
Osteoclast differentiation		1.37E-06	0.000296981	-3.078852563	-5.618530499	-6.930117694	-4.428968621	-2.495148004	-4.016470759	-1.572446527	-1.227804087	-0.37781501	-0.20999207	0.447437876	-0.757607929	0.079174844	1.012947013	1.497995288	-2.665884949	1.082066746	0.710495409	0.614424208	0.932527375	0.468376927	1.784497921	4.467243327	4.677544258	4.352392514	5.176176886	6.076338119
Pancreatic secretion		1.53E-06	0.000331134	0.251200275	-1.04567326	-1.317977759	-1.22888531	-0.820932994	-0.816870541	-0.618093191	-0.292211629	-0.322191864	-0.26717347	0.006865501	-0.368676956	-0.15027551	0.062312232	0.208072014	-0.515475136	0.073797791	-0.081804205	0.172266916	0.113973687	0.123978557	0.353938049	1.079222817	1.261774212	1.202640901	1.470306259	1.465892616
Endometrial cancer	*	1.75E-06	0.000380454	-1.13204176	-2.699376939	-2.442084606	-1.839202661	-0.658060724	-1.824635055	-0.788642416	-0.675481541	-0.290515662	0.124028311	-0.052980039	-0.135813226	-0.018891511	0.343720875	0.549459965	0.146748669	0.427273507	-0.085064573	0.584314333	0.572637662	0.625327019	0.870989896	1.768295993	1.669129097	1.551066613	1.679687998	1.730110773
Amyotrophic lateral sclerosis (ALS)	*	3.36E-06	0.000729652	0.11845088	-1.857502132	-2.588055391	-2.155691478	-1.367954618	-2.049414298	-1.195468421	-0.746297023	-0.486449652	-0.389712867	0.189542331	-0.751294988	-0.188681399	0.030885959	0.472765313	-0.859384697	0.211271869	-0.209805062	0.515533746	0.386844432	0.119831832	1.156669148	2.057766539	2.212668699	2.124053775	2.306120566	2.943306938
Fatty acid metabolism	*	4.58E-06	0.000993647	-0.546551508	1.98347156	2.799418495	2.484755937	1.496974737	2.20034374	1.130129381	0.91650046	0.789503109	0.366510073	-0.204224485	1.155003256	0.144001236	-0.042243643	-0.589002666	0.708648086	-0.335525893	0.214111365	-0.503641613	-0.56501977	-0.451807365	-1.333907799	-1.787079647	-2.236106549	-2.370971545	-2.319679167	-3.103609786
Hepatitis C		4.63E-06	0.001003763	-1.52034567	-3.181257954	-3.349819202	-2.97161131	-1.39561298	-2.280322489	-1.26349971	-0.399454156	-0.364739174	0.160791945	0.141900508	-0.552223269	-0.054544241	0.525432635	0.969917758	-1.057819487	0.641625886	0.421115013	0.606069226	0.505369526	0.380955508	1.026355097	2.322306561	2.494179327	2.258872874	2.624896721	3.311461055
Fc epsilon RI signaling pathway	*	4.88E-06	0.001058836	-0.86446322	-3.332223793	-3.968537206	-3.292186641	-1.755833716	-2.732374553	-1.079800017	-0.58716234	-0.423951257	-0.285046318	0.312174054	-0.718138785	-0.154561968	0.358580771	0.741368747	-1.026133803	0.491889125	0.211872781	0.492035198	0.579565704	-0.014315726	1.307554553	2.800992208	2.90774819	2.963151937	3.115830339	3.951965739
Rheumatoid arthritis		4.91E-06	0.001064743	-1.851826883	-2.332784651	-2.765661972	-1.890073135	-1.078835596	-1.92880856	-0.587434054	-0.618289169	0.154656961	-0.220654111	-0.328376824	-0.632859566	0.110917724	0.785188787	0.901151985	-0.676354336	0.457448583	0.121881667	0.07720779	0.214719157	0.426780826	-0.003614042	2.287083445	2.098473768	1.838755082	2.575982304	2.86532482
Glyoxylate and dicarboxylate metabolism	*	5.69E-06	0.001234934	0.293580635	1.314024891	1.712655976	1.404752869	1.153511182	1.737212699	0.857167763	0.41987409	0.500797034	0.086918482	-0.165388761	0.657752317	-0.012588176	0.105145212	-0.386850548	0.390896121	-0.293450614	0.011366733	-0.660284125	-0.528238167	-0.43822546	-1.06524013	-1.162724137	-1.582289834	-1.298654692	-1.26287809	-1.78884327
Calcium signaling pathway		6.95E-06	0.001507466	-0.842330111	3.332593982	5.790406214	5.19595983	2.323902975	4.463400098	1.586366635	1.540646907	1.153113921	0.970407207	-0.146565264	1.605629941	0.536216008	0.08129524	-0.727225013	0.763539322	-0.365869629	0.129646251	-0.764135523	-1.061140295	-0.928779864	-2.353292095	-3.966458653	-4.208517053	-4.402498115	-4.740599655	-4.965713262
Insulin signaling pathway		7.63E-06	0.001656659	-1.104703335	2.809799681	4.146553708	4.71990024	2.298669081	4.770062999	1.994185752	1.899886796	1.595872802	1.175426841	-0.20278652	1.895081208	0.260239906	0.201464104	-0.885427749	1.14409528	-0.566676226	0.268805401	-1.019255079	-0.738738797	-0.720468792	-2.012327955	-3.937568883	-3.854307861	-4.290042843	-4.653300109	-5.19443965
Fc gamma R-mediated phagocytosis		1.08E-05	0.002349319	-0.980292183	-4.606086528	-5.633376787	-4.711361389	-2.719875865	-3.695111014	-2.061185933	-1.479082831	-0.587902415	-0.405108589	0.427475245	-0.785002102	-0.185479211	0.690239645	1.249822217	-1.25905001	0.564231475	0.353390361	0.411512445	0.795510879	0.089956357	1.578939597	4.013797633	4.069226256	4.271600738	5.038053047	5.55515896
African trypanosomiasis		1.16E-05	0.002523159	0.794343934	1.099800938	1.448352615	1.134478236	0.665266566	0.795952081	0.326349672	0.091113376	0.207206826	0.041389649	-0.232270101	0.13273763	-0.043863062	-0.454546409	-0.3774101	1.193833959	-0.187895062	-0.248459498	-0.340901056	-0.208993788	0.045541691	-0.509091914	-1.023715564	-0.939424722	-0.951957545	-1.016761821	-1.441076534
T cell receptor signaling pathway		1.24E-05	0.00268145	-1.942186267	-3.855101453	-4.169126288	-3.45459061	-1.703186969	-2.770128705	-1.224700792	-0.6713697	-0.252048235	-0.281519666	-0.038562143	-0.443484704	0.227348206	0.780616731	1.203216434	-0.807214522	0.866604372	0.402919575	0.571107294	0.617662174	0.822925328	1.125667866	2.766914065	2.853237246	2.622983998	3.147524085	3.604492681
RIG-I-like receptor signaling pathway	*	1.34E-05	0.002910776	0.358280317	1.522778665	2.286751289	2.367149021	1.042077758	1.813172006	0.995590874	0.345820333	0.161801389	0.202561344	-0.103959733	0.632568749	0.05786583	-0.38514742	-0.70072168	0.68321697	-0.442071335	-0.076135686	-0.078585624	-0.132549844	0.034334543	-0.832467437	-1.515347468	-1.809759234	-1.773939815	-2.137352582	-2.51593123
Pathways in cancer		1.54E-05	0.003335161	-1.909962024	-5.604827548	-6.272160392	-5.294127911	-2.795535542	-3.977165615	-2.115735574	-1.525950362	-0.44504511	-0.202831036	0.24093531	-0.934896517	-0.105871895	0.905362199	1.477046008	-1.024730275	0.951323257	0.220018904	0.754709289	0.912324875	1.063051331	1.924533701	4.424792226	4.249587452	4.380586119	4.976859845	5.727709285
Salmonella infection		1.60E-05	0.003464804	-2.799263438	-4.605509988	-5.482060921	-3.437321956	-1.589755509	-3.244360792	-1.33777482	-1.151218891	0.156497886	-0.117757052	0.134236757	-0.287206683	0.28599975	1.123732371	1.563247035	-1.470678351	0.758360953	0.414707016	0.470221134	1.033374069	0.851115301	1.080844485	3.299732555	3.07230765	2.881294418	3.974347834	4.422889187
Notch signaling pathway	*	1.62E-05	0.003505618	0.233264	-0.771268921	-1.528270365	-1.15661273	-0.916828387	-1.432559533	-0.466765387	-0.337070113	-0.342617236	-0.267763551	0.003282995	-0.510531781	-0.212548805	0.034081807	0.169687885	-0.57009374	0.133837214	-0.10875707	0.432992219	0.361512766	0.188873942	0.819433945	1.065582736	0.983420229	1.374141475	1.360818866	1.460757542
Tuberculosis		1.65E-05	0.003574833	-3.036628258	-5.847815675	-7.464435102	-4.520811365	-2.507780783	-3.932620619	-1.584216268	-1.130689394	-0.186853832	0.011866412	0.934932353	-0.576374753	0.132286435	1.079069298	1.466266295	-2.563798564	1.004947194	0.689214623	0.891250339	1.216569888	0.211683935	1.945128221	4.332899278	4.431831672	4.430527385	4.730606473	5.842944809
Phosphatidylinositol signaling system	*	1.73E-05	0.003748938	-0.104948012	-1.750671599	-2.377358071	-1.749107838	-0.797094027	-1.661315477	-0.486629501	-0.226289359	-0.002700546	0.068648472	0.20201028	-0.16505384	-0.079796131	0.327863068	0.505764857	0.01427097	0.319479721	-0.262887162	0.307679771	0.5173403	0.353439219	0.65468582	1.209641696	1.373644992	1.30305613	1.611152017	0.895174248
Type II diabetes mellitus	*	1.73E-05	0.003756758	0.749069791	-1.502109985	-1.953169813	-2.443283146	-1.397342964	-2.049400474	-1.24603031	-0.822667017	-0.868665084	-0.476764197	-0.019022547	-1.070965222	-0.193190961	0.059031265	0.54099203	-0.919100821	0.237168003	-0.036244414	0.303695507	0.354242351	0.35162922	0.666567956	1.906376371	1.989291626	2.343029133	2.649556998	2.847306703
Natural killer cell mediated cytotoxicity		1.74E-05	0.003765531	-0.87278306	-3.999718282	-5.087262257	-4.269950747	-2.360289225	-3.169446999	-1.478958746	-0.979474792	-0.589252691	-0.482061126	0.303345742	-1.031953585	-0.408251167	0.420677578	0.827229862	-1.716645932	0.40184589	0.163327941	0.323074894	0.579530377	-0.383504046	1.260864069	3.98990723	4.176617408	4.120420495	4.416849458	5.845861711
Toxoplasmosis		1.81E-05	0.0039345	-0.669086361	-3.196223341	-3.771165373	-3.302680113	-1.893150491	-2.357972038	-1.17837868	-0.812204928	-0.186168529	-0.194036467	0.58589085	-0.693018317	0.021161742	0.576267228	0.989387645	-0.795092082	0.312258325	0.36267117	0.371521457	0.675635901	0.312137612	1.212272796	2.330975857	2.627940991	2.733700621	2.783822669	3.153531857
Tryptophan metabolism	*	1.83E-05	0.003969319	-0.185003578	0.985711909	1.830052513	1.987387789	1.354800658	1.787357327	1.273759226	0.962172069	0.573420212	0.566652154	-0.13859978	0.628788804	0.068679106	0.104074999	-0.56114252	0.376939384	-0.229133046	0.14927154	-0.162167431	-0.185548982	-0.039666611	-0.743397556	-1.263031759	-1.844500364	-2.268348556	-2.551535498	-2.47699201
Viral myocarditis		1.89E-05	0.004110816	-1.193816992	-3.203065249	-3.337953232	-2.362584379	-1.373150025	-1.942028404	-0.714546327	-0.326039468	-0.098565435	-0.064433784	0.577780937	-0.639439068	0.074285337	0.573534092	0.744855512	-0.842254265	0.561261075	0.421711749	0.71421894	0.7267497	0.075879722	0.847004327	2.156150686	2.27472314	2.187988651	1.858923415	2.302809348
NOD-like receptor signaling pathway		1.94E-05	0.004208062	-0.696019082	-2.412153492	-2.753605742	-1.846126234	-0.905490696	-1.637854152	-0.581900296	-0.328176265	-0.05219727	0.048198769	0.430928164	-0.281001145	0.085620199	0.388098637	0.591104434	-0.725968039	0.437071324	0.181950609	0.433032176	0.324632106	0.326724692	0.933248142	1.466543307	1.660444151	1.556579985	1.559861738	1.796453979
B cell receptor signaling pathway	*	2.51E-05	0.005452785	-2.18337187	-3.98789005	-4.573657253	-3.466538162	-1.921299957	-2.947882371	-1.210886084	-0.696326411	-0.131813142	-0.268651658	0.058000788	-0.540689554	0.107498055	0.822451955	1.121600669	-1.177258979	0.860373294	0.514005371	0.464144749	0.629629941	0.49475297	1.135583819	3.193486194	3.234140338	2.807452932	3.430345195	4.232799221
Pentose phosphate pathway		2.65E-05	0.005747763	0.552368982	-2.56752484	-3.433154153	-2.973791224	-1.352759684	-2.875511783	-1.03750696	-0.838876532	-0.526485652	-0.085140656	0.533091162	-0.77841032	-0.005576179	0.342173549	0.684151414	-0.455410631	0.563678014	0.301984079	0.921625551	0.738947101	0.410757163	1.236832888	1.95034926	1.98269147	2.027851459	1.938704975	2.744941547
Pertussis		2.87E-05	0.006226198	-0.124021015	1.359797894	3.956822244	2.922049004	1.663678025	3.230855238	1.25848084	1.358084279	0.658934931	0.58703605	0.229325876	0.872521032	0.15855633	-0.555243331	-0.787779076	1.899163059	-0.431519898	-0.009992885	0.022818361	-0.336179743	-0.078204605	-0.728237161	-3.108012893	-2.903651997	-2.696049159	-3.876170542	-4.543060857
Dopaminergic synapse		3.13E-05	0.006781573	-0.867865009	-2.664528118	-3.304721122	-3.180665068	-1.640647037	-2.936915085	-1.163376322	-0.914573883	-0.167354218	-0.476020286	-0.01639956	-0.514849279	0.198371689	0.913249315	1.006932112	-0.196691876	0.748988054	0.141849322	0.429943633	0.45714723	0.712764876	0.57294919	2.426675511	2.332913647	2.146547444	2.937663892	3.018610951
Influenza A		3.13E-05	0.006784292	-3.107981172	-4.116464512	-4.614120334	-2.234896132	-0.825157391	-1.90802614	-0.529023931	-0.153149323	0.067159939	0.338254648	0.592719445	-0.140910479	0.50607615	0.831316783	1.28478313	-2.863508839	0.961044692	0.738783169	0.704892707	0.876105906	0.375339585	1.311232664	2.185618853	2.253776086	2.208232677	2.522945094	2.734956724
Transcriptional misregulation in cancer		3.28E-05	0.007110186	1.955639608	3.257636074	3.571741141	1.98074939	1.035776359	1.786827013	0.70095519	0.420808058	-0.082888007	-0.255231809	-0.442772835	0.249557417	-0.017207472	-0.372282188	-0.762765496	1.021465522	-0.449492572	-0.406509762	-0.3335095	-0.569736167	-0.230262889	-0.960728135	-1.830306063	-2.172046026	-2.079937108	-2.28182194	-2.733657803
Amphetamine addiction		3.39E-05	0.00736277	-1.357456913	-1.963467832	-2.561882367	-2.172584185	-0.998129568	-2.637956363	-0.613084139	-0.500889867	0.105411785	-0.308662948	-0.288398251	-0.335504096	0.369610323	0.885485497	0.910177914	-0.167404199	0.771351247	0.1260217	0.287223015	0.1966878	0.792459747	0.078730503	1.953434615	1.572468939	1.28986413	2.255427953	2.311065558
Terpenoid backbone biosynthesis		3.42E-05	0.007413911	0.029274461	0.420131568	0.472430532	0.220987268	0.19306391	0.259019358	0.135181401	0.140581057	-0.042088936	0.125559253	-0.090224301	0.020817686	-0.041597467	0.080342656	-0.244001547	-0.158261887	-0.033162567	0.224688409	0.031975628	0.026456098	-0.040605126	-0.208558319	-0.260009776	-0.234283095	-0.310106789	-0.378716328	-0.338893149
Carbohydrate digestion and absorption		3.73E-05	0.008090914	-0.278320524	0.604673045	0.623830621	0.821274744	0.465267494	0.628141262	0.239470272	0.190837015	0.387016133	-0.007669107	-0.105363951	0.19715175	0.022825664	-0.03146606	-0.108971321	0.280663024	-0.048906266	-0.018107203	-0.114648775	-0.133452384	0.025296809	-0.271449108	-0.580237003	-0.515553761	-0.735309129	-0.7171658	-0.81982744
GABAergic synapse		3.78E-05	0.008199421	-0.203251395	2.044341669	2.947860918	2.869836236	1.23829076	2.138704338	0.92280723	0.865851975	0.527988585	0.347696416	-0.339736994	0.61614748	0.093421273	-0.46835937	-0.731269266	0.342835004	-0.481428321	-0.103123493	-0.48001478	-0.456442584	-0.383521346	-0.81684186	-1.938621823	-1.951925473	-2.102817534	-2.117941957	-2.380485686
Axon guidance		3.99E-05	0.008664508	-0.095309221	-2.835619364	-3.396005422	-3.231053569	-1.703361672	-2.267998907	-1.450824699	-0.918079774	-0.55338164	-0.289076699	0.08015395	-0.544212929	-0.143741058	0.536884458	0.748450237	-0.454021892	0.392351228	0.165551694	0.536900502	0.7632444	0.315962851	1.286756802	2.254275726	2.570262474	2.43897537	2.820221265	2.97269589
p53 signaling pathway	*	4.05E-05	0.008782413	-1.265054707	-2.576150994	-3.44043938	-3.57460703	-2.108040295	-2.884333763	-1.887109717	-1.735261409	-0.598372435	-0.259465549	-0.16119985	-0.774568265	0.068244733	0.51870763	0.925899859	-0.206565422	0.465706476	-0.145559027	0.579612424	0.612334672	0.840818985	1.401326135	2.847944425	2.914224556	3.05276971	3.466987227	3.922151012
Renal cell carcinoma		4.31E-05	0.00935514	-0.0207623	1.528414806	2.244430876	2.275169474	1.535795785	1.834297696	1.109931152	0.893053823	0.707365596	0.311179496	-0.101792004	0.69461446	0.21896309	-0.065535837	-0.279898219	0.641256367	-0.172975701	0.148906336	-0.365165905	-0.360358243	-0.297260882	-0.973451581	-1.989879357	-1.817642383	-2.190778468	-2.599991558	-2.907886521
Leishmaniasis		4.37E-05	0.009480521	-1.855842098	-4.6701762	-5.103978235	-3.170565746	-1.552453982	-2.333413578	-0.85074855	-0.624696456	-0.043248833	0.233268315	0.695069574	-0.570649943	-0.118199511	0.591046408	0.961827082	-1.518388358	0.608047405	0.732561397	0.486636989	0.772899257	0.059293405	1.265827819	2.916739961	3.132487257	3.050749928	3.103123853	3.802782839
Apoptosis		4.95E-05	0.010735602	-3.058282562	-4.213540488	-5.057820096	-2.153700854	-0.761701886	-2.043113812	-0.427059271	-0.154307638	0.018985433	0.301324497	0.767505787	-0.094708041	0.424903854	0.725297477	1.107834956	-2.781049861	0.913199484	0.507160671	0.960109742	0.979678521	0.473668355	1.558749874	2.275924693	2.263120049	2.304073889	2.397625716	2.766121512
Regulation of actin cytoskeleton		5.08E-05	0.01102584	-0.072910132	-4.548862075	-6.884417261	-6.195243388	-3.369130477	-5.588785445	-2.540899103	-2.284236584	-0.523947868	-0.738291926	-0.329742185	-1.315246878	-0.881012507	0.201863934	1.552089372	-0.345581106	0.267903371	-0.153259495	0.618155864	2.052664197	1.409391544	2.794270841	4.586418647	5.256784822	4.909894345	5.967794526	6.154334967
Drug metabolism - cytochrome P450	*	5.13E-05	0.01112543	-1.104590357	1.822610958	1.807108363	2.191271461	1.678582367	1.132995033	1.63108003	0.795180695	0.981018276	0.71012215	-0.063126693	1.315215304	0.098460413	0.179348266	-0.59080487	1.086138528	-0.196953106	-0.58545926	-0.165750152	-0.275002872	-0.031412387	-0.437806865	-1.588916307	-1.974234279	-2.552694673	-2.699234854	-3.163145171
Measles		6.12E-05	0.013288061	-0.277849385	-2.251139641	-3.104923497	-3.247212349	-2.14667826	-2.312826464	-1.822641537	-1.031775774	-0.723356201	-0.479010828	0.201174256	-0.650684621	-0.096813793	0.483432178	0.846511756	-1.156600326	0.464117951	0.317249397	0.322936407	0.405721265	0.142736019	1.219343263	2.507011069	2.794491044	2.690384523	3.052503833	3.853899715
Herpes simplex infection		6.18E-05	0.013406188	-2.55002412	-3.406394421	-3.766133337	-2.828682819	-1.237652085	-2.241935834	-0.985718219	-0.60094878	0.277948248	-0.170349421	-0.083723269	-0.31355778	0.375997855	1.20016666	1.327445441	-0.929166028	0.867213102	0.433102229	0.230310787	0.375234755	0.797689511	0.502937867	2.479255498	2.30066575	1.844739199	2.972661197	3.128918018
Metabolism of xenobiotics by cytochrome P450	*	7.10E-05	0.015396782	-1.137963801	1.609016131	1.740938693	2.398035978	1.777923521	1.198580084	1.656804721	0.739560438	0.91087308	0.796423604	-0.049744421	1.27660459	0.105422165	0.159603289	-0.642702974	1.083671161	-0.186731812	-0.549743535	-0.169347504	-0.288243644	0.038131878	-0.474511601	-1.67144686	-2.013484022	-2.51068607	-2.702675215	-3.094307875
Salivary secretion		7.98E-05	0.017314455	-0.266542111	1.147305277	1.772625756	1.568008988	0.939723817	1.194422051	0.70178989	0.493915562	0.23770466	0.348350003	-0.270943355	0.214724125	0.039854773	-0.265097966	-0.423568064	0.240165262	-0.229146502	0.27012438	-0.145641223	-0.20367874	-0.180676404	-0.323967337	-1.158065236	-1.345574735	-1.2991602	-1.672702091	-1.383950579
Glutamatergic synapse		8.35E-05	0.018122156	-0.376006657	1.818538593	2.37081213	2.515436124	1.379283616	1.732779412	1.080503925	0.823745188	0.45195508	0.477283972	-0.209941708	0.553372927	0.31025592	-0.288986489	-0.457765485	0.425437221	-0.229189573	0.158049805	-0.403958033	-0.417938024	-0.223466322	-0.752273943	-1.845269823	-2.098067105	-2.032330706	-2.155588517	-2.606671529
Chemical carcinogenesis		8.59E-05	0.0186375	-1.145855827	1.591618897	1.789117283	2.371481983	1.725263736	1.213897267	1.635767966	0.700867775	0.894656428	0.775261818	-0.049362135	1.262096619	0.120447196	0.13916253	-0.642347988	1.088212755	-0.196498836	-0.568606905	-0.19505181	-0.2932093	0.014431883	-0.482229432	-1.651733458	-1.980824294	-2.407551695	-2.622826825	-3.086185632
Bile secretion		9.78E-05	0.021214286	0.768816959	-0.480606929	-1.182394737	-1.692404012	-1.184488854	-1.218759861	-1.088648116	-0.592319511	-0.677614534	-0.43153447	-0.032256018	-0.834338479	-0.385792085	0.025172795	0.237306855	-0.383741168	0.004260522	-0.252719059	-0.063382051	0.036799832	0.080617512	0.460871488	1.345011898	1.532207927	1.774002858	2.028065227	2.20786601
Circadian rhythm		0.000104071	0.022583383	-0.532268344	0.186062961	0.748123618	1.172448961	0.9775012	1.136412222	0.760225904	0.657618101	0.849402293	0.733152027	-0.040618589	0.817290002	0.142963748	0.28483099	0.033745189	0.239385651	-0.200737384	0.119170113	-0.401336462	0.030515943	0.183875324	-0.720045693	-1.097782072	-1.255576366	-1.675967144	-1.485627216	-1.662764977
Adherens junction		0.000105576	0.022910056	-1.068912607	-3.724123235	-4.21676674	-3.215795781	-1.329300206	-2.84076414	-0.706100906	-0.144290418	0.053879775	0.002741627	0.54787528	-0.305729813	0.2164564	0.471529079	0.766024555	-0.333623127	0.647599753	0.220704159	0.767624746	0.8332725	0.527709961	1.318558477	2.166671399	2.316722014	2.24098226	2.3152009	2.471854089
Circadian entrainment		0.000116886	0.025364215	-0.642199277	-2.64787411	-3.545771964	-3.488824634	-1.48163618	-3.145358656	-1.035550318	-1.006738549	-0.084909641	-0.337313988	0.063425179	-0.605333264	0.240853697	0.995758558	1.166222499	-0.102850654	0.764311685	0.36258912	0.377427605	0.437912583	0.853310191	0.404530368	2.396312934	2.17106687	2.010982112	2.865127209	3.014530626
Arginine and proline metabolism		0.000131659	0.028569977	2.150650648	4.684976482	5.271629168	3.559084851	1.646337524	4.281264839	1.503882008	1.30660587	-0.307634543	-0.186250858	-1.176325314	-0.190053058	-0.980478923	-1.326996355	-1.564095086	1.83211436	-1.260915442	-1.34087098	-0.894876724	-1.692702584	-0.790255578	-2.081791144	-2.45086397	-2.380989844	-2.471319845	-2.41512682	-2.724998682
Serotonergic synapse		0.000144057	0.031260272	-0.382996339	-2.685398438	-3.184580164	-3.085339157	-1.046411662	-2.193639255	-0.89388737	-0.758525855	-0.120788719	-0.155857843	0.326366033	-0.333756647	0.003384502	0.671500285	0.90779897	-0.164422377	0.493344669	0.276216601	0.504538715	0.632197592	0.587524186	0.906918422	1.816394955	1.870628817	1.774502829	1.955006281	2.279280968
Malaria		0.000179268	0.038901128	1.13123681	2.328642907	2.492388306	1.543083179	0.799716782	0.841331894	0.401327751	0.237378636	-0.021266655	-0.078990817	-0.357999224	0.434048438	0.159708128	-0.328254882	-0.527280847	0.965010895	-0.175737354	-0.330868598	-0.307772006	-0.245976157	0.320339888	-0.321323753	-1.644608034	-1.772000194	-1.692124623	-1.552674159	-2.29733631
Hepatitis B		0.000186227	0.040411291	-3.484861643	-4.951895673	-4.901552518	-3.051581666	-0.993783357	-2.637352972	-0.782248235	-0.413498579	0.496320194	0.311925743	0.149549598	-0.168564708	0.372218203	1.092163033	1.343874229	-0.770568675	1.040547816	0.370326927	0.615233986	0.585360959	1.041279553	1.07004789	2.741321577	2.608472031	2.257987741	3.055344658	3.003933888
Hippo signaling pathway		0.000189145	0.041044467	-1.32189085	-3.496235384	-3.946705491	-3.703829139	-2.165693107	-3.349549986	-1.939576669	-1.808624242	-0.272328731	-0.073510733	-0.12337277	-0.301329151	-0.122150753	0.759241497	0.998748441	0.151552516	0.539116768	0.026314598	0.670914926	0.733888672	0.734575288	1.259375777	3.050088311	3.468179744	2.911067996	3.478225148	3.843507325
beta-Alanine metabolism	*	0.000189969	0.041223331	0.384806173	-1.374871011	-2.137242359	-1.935870824	-1.158961561	-1.535249032	-0.87863965	-0.763760735	-0.609896249	-0.116535457	0.105177707	-0.749510331	-0.104821014	0.22527928	0.481999947	-0.292860223	0.120144591	0.033565957	0.295461045	0.460931683	0.503163836	0.99053254	1.297745446	1.637181693	1.623864289	1.637502982	1.860861275
Long-term depression	*	0.000200033	0.043407232	-0.615278505	-2.838498124	-3.216790443	-2.983942295	-1.093783445	-2.325264271	-0.878728606	-0.745186109	-0.036916638	-0.146554717	0.281334489	-0.349310075	0.012850827	0.575135759	0.834761823	-0.017386625	0.559160769	0.460068489	0.535300863	0.522290435	0.436407261	0.839511053	1.864785393	1.889680551	1.778837527	2.104064774	2.55344984
Epstein-Barr virus infection		0.000222415	0.048263952	-1.272560125	-3.23656356	-3.644913897	-3.141103519	-1.785897844	-1.909564496	-1.222345803	-0.594755807	-0.292370383	0.028685172	0.2540857	-0.502615148	0.041274324	0.396168299	0.834932212	-0.698957922	0.549734079	0.566932804	0.597054858	0.70418165	0.567387594	1.439905337	2.187583073	2.310315417	2.308411184	2.463584276	3.051412525
